# Supplementary material for: Influence of Rhamnolipids and Ionic Cross-Linking Conditions on the Mechanical Properties of Alginate Hydrogels as a Model Bacterial Biofilm
Source: Int J Mol Sci. 2021 Jun 25;22(13):6840. doi: 10.3390/ijms22136840 (PMC8269414; doi:10.3390/ijms22136840)
Supplement: Supplementary file 1 [file ijms-22-06840-s001.zip]

Archive with 1 entries (1 files):
- ijms-1243967-supplementary.pdf
